# Supplementary material for: Transcriptome–Metabolome Integration Deciphers the Metabolic and Transcriptional Reprogramming in Mice Due to Vespa mandarinia Venom
Source: Toxins (Basel). 2026 Apr 23;18(5):198. doi: 10.3390/toxins18050198 (PMC13211639; doi:10.3390/toxins18050198)
Supplement: Supplementary file 1 [file toxins-18-00198-s001.zip]

Archive with 1 entries (1 files):
- toxins-4217192-supplementary.pdf
